# Supplementary material for: Plastome evolution and phylogenomic insights into the evolution of Lysimachia (Primulaceae: Myrsinoideae)
Source: BMC Plant Biol. 2023 Jul 14;23:359. doi: 10.1186/s12870-023-04363-z (PMC10347800; doi:10.1186/s12870-023-04363-z)
Supplement: Supplementary file 13 — Additional file 13: Table S1. Samples, vouchers, and GenBank accessions used in this study. Table S2. The plastome features of Lysimachia taxa. Table S3. Genes annotated of Lysimachia plastomes. Table S4. Topology tests for ML trees generated by various plastid datasets and constraint tree with the clade III sister to clade II using whole plastid dataset on RAxML. Table S5. The difference in log-likelihoods of 156 plastid loci between the two hypotheses T1 and T5. [file 12870_2023_4363_MOESM13_ESM.xlsx]

## Sheet: Table S1
Table S1 Samples, vouchers, and GenBank accessions used in this study.
Taxon	Subgenus/clade	Voucher/DNA no.	Former genus/subgenusb	Clade	GenBank accession no. (plastome)	GenBank accession no. (nrDNA)
Lysimachia klattiana	subg. Lysimachia/clade I	zxx19629/Y1136	Lysimachia subg. Lysimachia	clade I	LC758774	OQ513708
L. pseudo-henryi	subg. Lysimachia/clade I	zxx20171/Y1149	Lysimachia subg. Lysimachia	clade I	LC758777	OQ513728
L. hemsleyi	subg. Lysimachia/clade I	Hao730/Y1175	Lysimachia subg. Lysimachia	clade I	LC758779	OQ513723
L. alfredii	subg. Lysimachia/clade I	Y2020002/Y1284	Lysimachia subg. Lysimachia	clade I	LC758783	OQ513710
L. fordiana	subg. Lysimachia/clade I	Y2020003/Y1285	Lysimachia subg. Lysimachia	clade I	LC758784	OQ513725
L. fistulosa var. wulingensis	subg. Lysimachia/clade I	Y2020009/Y1291	Lysimachia subg. Lysimachia	clade I	LC758786	OQ513720
L. fukienensis	subg. Lysimachia/clade I	Y2020017/Y1298	Lysimachia subg. Lysimachia	clade I	LC758787	OQ513726
L. hypericoides	subg. Lysimachia/clade I	Y2020065/Y1340	Lysimachia subg. Lysimachia	clade I	LC758790	OQ513718
L. deltoidea var. cinerascens	subg. Lysimachia/clade I	Y2020200/Y1462	Lysimachia subg. Lysimachia	clade I	LC758792	OQ513721
L. japonica	subg. Lysimachia/clade I	XY00301/Y1602	Lysimachia subg. Lysimachia	clade I	LC758796	OQ513729
L. patungensis	subg. Lysimachia/clade I	Y2009187/Y20	Lysimachia subg. Lysimachia	clade I	LC758797	OQ513707
L. congestiflora	subg. Lysimachia/clade I	Y2009188/Y21	Lysimachia subg. Lysimachia	clade I	LC758798	OQ513715
L. congestifloraa	subg. Lysimachia/clade I	NA	Lysimachia subg. Lysimachia	clade I	MK834324	NA
L. grammica	subg. Lysimachia/clade I	Y2010012/Y287	Lysimachia subg. Lysimachia	clade I	LC758800	OQ513726
L. paridiformis var. stenophylla	subg. Lysimachia/clade I	Y2010044/Y318	Lysimachia subg. Lysimachia	clade I	LC758802	OQ513709
L. phyllocephala	subg. Lysimachia/clade I	Y2010046/Y320	Lysimachia subg. Lysimachia	clade I	LC758803	OQ513719
L. hemsleyana	subg. Lysimachia/clade I	Y2009233/Y33	Lysimachia subg. Lysimachia	clade I	LC758804	OQ513716
L. longipes	subg. Lysimachia/clade I	Y2009255/Y42	Lysimachia subg. Lysimachia	clade I	LC758806	OQ513693
L. chekiangensis	subg. Lysimachia/clade I	Y2009263/Y48	Lysimachia subg. Lysimachia	clade I	LC758807	OQ513717
L. melampyroides	subg. Lysimachia/clade I	Dengyunfei27124/Y904	Lysimachia subg. Lysimachia	clade I	LC758810	OQ513722
L. rubiginosa	subg. Lysimachia/clade I	Dengyunfei27125/Y905	Lysimachia subg. Lysimachia	clade I	LC758811	OQ513724
L. christinaea	subg. Lysimachia/clade I	NA	Lysimachia subg. Lysimachia	clade I	MT982171	NA
L. heterogenea	subg. Palladia/clade II	zxx19614/Y1134	Lysimachia subg. Palladia	clade II	LC758773	OQ513706
L. parvifolia	subg. Palladia/clade II	AP0001/Y1137	Lysimachia subg. Palladia	clade II	LC758775	OQ513714
L. decurrens	subg. Palladia/clade II	Y2020005/Y1287	Lysimachia subg. Palladia	clade II	LC758785	OQ513699
L. lobelioides	subg. Palladia/clade II	Y2020267/Y1525	Lysimachia subg. Palladia	clade II	LC758793	OQ513700
L. barystachys	subg. Palladia/clade II	Yan2021022/Y1554	Lysimachia subg. Palladia	clade II	LC758794	OQ513696
L. clethroides	subg. Palladia/clade II	Dengyunfei23641/Y1263	Lysimachia subg. Palladia	clade II	LC758782	OQ513697
L. candida	subg. Palladia/clade II	Y2020046/Y1321	Lysimachia subg. Palladia	clade II	LC758789	OQ513711
L. candidaa	subg. Palladia/clade II	NA	Lysimachia subg. Palladia	clade II	MZ981774	NA
L. pentapetala	subg. Palladia/clade II	Y2010013/Y288	Lysimachia subg. Palladia	clade II	LC758801	OQ513703
L. fortunei	subg. Palladia/clade II	Y2009195/Y22	Lysimachia subg. Palladia	clade II	LC758799	OQ513695
L. fortuneia	subg. Palladia/clade II	NA	Lysimachia subg. Palladia	clade II	MW455171	NA
L. glanduliflora	subg. Palladia/clade II	Y2020084/Y1151	Lysimachia subg. Palladia	clade II	LC758778	OQ513705
L. auriculata	subg. Palladia/clade II	Y2020132/Y1401	Lysimachia subg. Palladia	clade II	LC758791	OQ513702
L. circaeoides	subg. Palladia/clade II	Y2013099/Y653	Lysimachia subg. Palladia	clade II	LC758808	OQ513701
L. stenosepala	subg. Palladia/clade II	Dengyunfei27117/Y903	Lysimachia subg. Palladia	clade II	LC758809	OQ513704
L. mauritianaa	subg. Palladia/clade II	NA	Lysimachia subg. Palladia	clade II	OK491633	NA
L. maritimaa	clade III	NA	Glaux	clade III	MW029425	NA
L. maritima	clade III	YG159/YG159	Glaux	clade III	LC758813	OQ513698
L. davurica	subg. Lysimachia/clade IV	Lilinfeng s.n./Y350	Lysimachia subg. Lysimachia	clade IV	LC758805	OQ513712
L. vulgaris	subg. Lysimachia/clade IV	XJBI00029604/Y1557	Lysimachia subg. Lysimachia	clade IV	LC758795	OQ513713
L. coreanaa	subg. Lysimachia/clade V	NA	Lysimachia subg. Lysimachia	clade V	KM819521	NA
L. insignis	subg. Idiophyton/clade VI	DongLN12929	Lysimachia subg. Idiophyton	clade VI	LC758772	OQ513688
L. microcarpa	subg. Idiophyton/clade VI	BSGLGSLY3184/Y1140	Lysimachia subg. Idiophyton	clade VI	LC758776	OQ513692
L. laxa	subg. Idiophyton/clade VI	Li2865/Y1181	Lysimachia subg. Idiophyton	clade VI	LC758780	OQ513730
L. capillipes	subg. Idiophyton/clade VI	M554/Y1222	Lysimachia subg. Idiophyton	clade VI	LC758781	OQ513689
L. foenum-graecum	subg. Idiophyton/clade VI	Y2020043/Y1319	Lysimachia subg. Idiophyton	clade VI	LC758788	OQ513691
L. monelli	clade VII	YG219/YG219	Anagallis	clade VII	LC758814	OQ513694
L. europaea	clade VIII	YG096/YG096	Trientalis	clade VIII	LC758812	OQ513690
Myrsine stoloniferaa	outgroup	NA	outgroup	outgroup	MN167883	NA
Embelia vestitaa	outgroup	NA	outgroup	outgroup	MN167884	NA
Ardisia crenataa	outgroup	NA	outgroup	outgroup	MW929178	NA
Aegiceras corniculatuma	outgroup	NA	outgroup	outgroup	NC_045111	NA
Primula poissoniia	outgroup	NA	outgroup	outgroup	NC_024543	NA
Ardisia japonicaa	outgroup	NA	outgroup	outgroup	NA	JN645201
Primula verisa	outgroup	NA	outgroup	outgroup	NA	MT796513
Note: a indicates that the plastome was downloaded from GenBank; b follows the classification of Chen & Hu (1979) and Ståhl & Anderberg (2004).

## Sheet: Table S2
Table S2 The plastome features of Lysimachia taxa.
Taxon	Former genus/subgenusb	Clade	Total length(bp)	LSC (bp)	IRB (bp)	SSC (bp)	Intron (bp)	IGS (bp)	Total GC content (%)	Total genes (unique)	Protein coding genes (unique)	rRNA genes(unique)	tRNA genes(unique)
Lysimachia klattiana	Lysimachia subg. Lysimachia	clade I	154607	84630	26055	17867	20390	42705	37	133 (114)	88 (80)	8 (4)	37 (30)
L. pseudo-henryi	Lysimachia subg. Lysimachia	clade I	154437	84583	25952	17950	20416	42557	36.9	133 (114)	88 (80)	8 (4)	37 (30)
L. hemsleyi	Lysimachia subg. Lysimachia	clade I	154801	84795	26032	17942	20388	43024	36.9	133 (114)	88 (80)	8 (4)	37 (30)
L. alfredii	Lysimachia subg. Lysimachia	clade I	154880	84892	26072	17844	20445	42951	36.9	133 (114)	88 (80)	8 (4)	37 (30)
L. fordiana	Lysimachia subg. Lysimachia	clade I	154666	84680	26025	17936	20399	42811	37	133 (114)	88 (80)	8 (4)	37 (30)
L. fistulosa var. wulingensis	Lysimachia subg. Lysimachia	clade I	154457	84593	25953	17958	20391	42578	37	133 (114)	88 (80)	8 (4)	37 (30)
L. fukienensis	Lysimachia subg. Lysimachia	clade I	154930	84858	26045	17982	20415	43054	37.1	133 (114)	88 (80)	8 (4)	37 (30)
L. hypericoides	Lysimachia subg. Lysimachia	clade I	154825	84714	26077	17957	20389	42972	36.9	133 (114)	88 (80)	8 (4)	37 (30)
L. deltoidea var. cinerascens	Lysimachia subg. Lysimachia	clade I	154883	84788	26078	17939	20371	43084	36.9	133 (114)	88 (80)	8 (4)	37 (30)
L. japonica	Lysimachia subg. Lysimachia	clade I	154561	84712	25952	17945	20324	41225	36.9	133 (114)	88 (80)	8 (4)	37 (30)
L. patungensis	Lysimachia subg. Lysimachia	clade I	154872	84866	26073	17860	20406	43107	36.9	133 (114)	88 (80)	8 (4)	37 (30)
L. congestiflora	Lysimachia subg. Lysimachia	clade I	153736	83832	25969	17966	20378	48494	37	133 (114)	88 (80)	8 (4)	37 (30)
L. congestifloraa	Lysimachia subg. Lysimachia	clade I	154505	84606	25969	17961	20375	42066	37	133 (114)	88 (80)	8 (4)	37 (30)
L. grammica	Lysimachia subg. Lysimachia	clade I	154760	84637	26088	17947	20413	42921	36.9	133 (114)	88 (80)	8 (4)	37 (30)
L. paridiformis var. stenophylla	Lysimachia subg. Lysimachia	clade I	154799	84740	26053	17953	20375	42923	37	133 (114)	88 (80)	8 (4)	37 (30)
L. phyllocephala	Lysimachia subg. Lysimachia	clade I	154769	84682	26073	17941	20396	42992	37	133 (114)	88 (80)	8 (4)	37 (30)
L. hemsleyana	Lysimachia subg. Lysimachia	clade I	154598	84744	25952	17950	20375	42756	36.9	133 (114)	88 (80)	8 (4)	37 (30)
L. longipes	Lysimachia subg. Lysimachia	clade I	154213	84155	26026	18006	20399	42388	37.1	133 (114)	88 (80)	8 (4)	37 (30)
L. chekiangensis	Lysimachia subg. Lysimachia	clade I	155043	85181	25952	17958	20418	43133	36.9	133 (114)	88 (80)	8 (4)	37 (30)
L. melampyroides	Lysimachia subg. Lysimachia	clade I	154520	84427	26078	17937	20400	42580	37	133 (114)	88 (80)	8 (4)	37 (30)
L. rubiginosa	Lysimachia subg. Lysimachia	clade I	154224	84117	26078	17951	20387	42379	37	133 (114)	88 (80)	8 (4)	37 (30)
L. christinaea	Lysimachia subg. Lysimachia	clade I	154810	84809	26034	17933	20376	42123	37	133 (114)	88 (80)	8 (4)	37 (30)
L. heterogenea	Lysimachia subg. Palladia	clade II	154119	85064	25523	18009	20427	42303	36.9	133 (114)	88 (80)	8 (4)	37 (30)
L. parvifolia	Lysimachia subg. Palladia	clade II	153599	83676	25976	17971	20248	42055	37	133 (114)	88 (80)	8 (4)	37 (30)
L. decurrens	Lysimachia subg. Palladia	clade II	154874	84896	25987	18004	20352	43100	37	133 (114)	88 (80)	8 (4)	37 (30)
L. lobelioides	Lysimachia subg. Palladia	clade II	154864	84900	25986	17992	20353	43155	37	133 (114)	88 (80)	8 (4)	37 (30)
L. barystachys	Lysimachia subg. Palladia	clade II	154333	84395	25981	17976	20333	41347	37	133 (114)	88 (80)	8 (4)	37 (30)
L. clethroides	Lysimachia subg. Palladia	clade II	155071	85106	25981	18003	20413	43466	37	133 (114)	88 (80)	8 (4)	37 (30)
L. candida	Lysimachia subg. Palladia	clade II	153618	83700	25976	17966	20247	42075	37	133 (114)	88 (80)	8 (4)	37 (30)
L. candidaa	Lysimachia subg. Palladia	clade II	153632	83722	25963	17964	20218	41408	37	133 (114)	88 (80)	8 (4)	37 (30)
L. pentapetala	Lysimachia subg. Palladia	clade II	155028	85048	25988	18004	20394	49379	37	133 (114)	88 (80)	8 (4)	37 (30)
L. fortunei	Lysimachia subg. Palladia	clade II	154983	85010	25981	18011	20391	43182	37	133 (114)	88 (80)	8 (4)	37 (30)
L. fortuneia	Lysimachia subg. Palladia	clade II	154489	84640	25947	17955	20360	50524	37	133 (114)	88 (80)	8 (4)	37 (30)
L. glanduliflora	Lysimachia subg. Palladia	clade II	154804	84982	25915	17992	20386	43060	36.9	133 (114)	88 (80)	8 (4)	37 (30)
L. auriculata	Lysimachia subg. Palladia	clade II	154633	84861	25884	18004	20418	42906	36.9	133 (114)	88 (80)	8 (4)	37 (30)
L. circaeoides	Lysimachia subg. Palladia	clade II	154202	84407	25893	18009	20370	42305	36.9	133 (114)	88 (80)	8 (4)	37 (30)
L. stenosepala	Lysimachia subg. Palladia	clade II	154118	84023	25946	18203	20384	43433	37	133 (114)	88 (80)	8 (4)	37 (30)
L. mauritianaa	Lysimachia subg. Palladia	clade II	152691	83811	25476	17928	20315	40214	37	133 (114)	88 (80)	8 (4)	37 (30)
L. maritimaa	Glaux	clade III	154939	84808	26050	18031	20449	42307	37	133 (114)	88 (80)	8 (4)	37 (30)
L. maritima	Glaux	clade III	154946	84817	26050	18029	20445	49241	37	133 (114)	88 (80)	8 (4)	37 (30)
L. davurica	Lysimachia subg. Lysimachia	clade IV	155302	85281	26015	17991	20360	43556	37	133 (114)	88 (80)	8 (4)	37 (30)
L. vulgaris	Lysimachia subg. Lysimachia	clade IV	155313	85290	26015	17993	20364	43466	37	133 (114)	88 (80)	8 (4)	37 (30)
L. coreanaa	Lysimachia subg. Lysimachia	clade V	155386	85325	26055	17951	20391	42082	37.1	133 (114)	88 (80)	8 (4)	37 (30)
L. insignis	Lysimachia subg. Idiophyton	clade VI	154560	84544	26014	17988	20519	42491	37	133 (114)	88 (80)	8 (4)	37 (30)
L. microcarpa	Lysimachia subg. Idiophyton	clade VI	155677	85232	26207	18031	20523	43676	37	133 (114)	88 (80)	8 (4)	37 (30)
L. laxa	Lysimachia subg. Idiophyton	clade VI	155669	85520	26068	18013	20480	43580	37	133 (114)	88 (80)	8 (4)	37 (30)
L. capillipes	Lysimachia subg. Idiophyton	clade VI	155784	85254	26251	18028	20525	43892	37	133 (114)	88 (80)	8 (4)	37 (30)
L. foenum-graecum	Lysimachia subg. Idiophyton	clade VI	155752	85352	26181	18038	20515	43666	37	133 (114)	88 (80)	8 (4)	37 (30)
L. monelli	Anagallis	clade VII	153327	83830	25726	18045	20468	47642	37	133 (114)	88 (80)	8 (4)	37 (30)
L. europaea	Trientalis	clade VIII	154315	84622	25870	17953	20077	48887	37	133 (114)	88 (80)	8 (4)	37 (30)
Myrsine stoloniferaa	outgroup	outgroup	156953	86786	25931	18305	20618	55632	37	133 (114)	88 (80)	8 (4)	37 (30)
Embelia vestitaa	outgroup	outgroup	157238	87046	26090	18012	20565	53121	37	133 (114)	88 (80)	8 (4)	37 (30)
Ardisia crenataa	outgroup	outgroup	156540	86093	26050	18347	20577	52403	37	133 (114)	88 (80)	8 (4)	37 (30)
Aegiceras corniculatuma	outgroup	outgroup	157241	87057	25970	18244	20528	50187	36.9	133 (114)	88 (80)	8 (4)	37 (30)
Primula poissoniia	outgroup	outgroup	148712	81001	25197	17316	18892	54543	37	124 (105)	82 (74)	8 (4)	34 (27)
Note: a indicates that the plastome was downloaded from GenBank; b follows the classification of Chen & Hu (1979) and Ståhl & Anderberg (2004).

## Sheet: Table S3
Table S3 Genes annotated of Lysimachia plastomes.
Classification	Group of Genes	Names of Genes
Photosynthesis related genes	Rubisco	rbcL
	Photosystem I	psaA, psaB, psaC, psaI, psaJ
	Assembly and stability of Photosystem I	ycf3**, ycf4
	Photosystem II	psbA, psbB, psbC, psbD, psbE, psbF, psbH, psbI, psbJ, psbK, psbL, psbM, psbN, psbT, psbZ
	ATP synthase	atpA, atpB, atpE, atpF*, atpH, atpI
	Cytochrome b/f complex	petA, petB*, petD*, petG, petL, petN
	NADPH dehydrogenase	ndhA*, ndhB*(2), ndhC, ndhD, ndhE, ndhF, ndhG, ndhH, ndhI, ndhJ, ndhK
	Cytochrome c syhthesis	ccsA
Transcription and translation related genes	RNA polymerase	rpoA, rpoB, rpoC1*, rpoC2
	Ribosomal proteins	rpl2*(2), rpl14, rpl16, rpl20, rpl22, rpl23(2), rpl32, rpl33, rpl36, rps2, rps3, rps4, rps7(2), rps8, rps11, rps12*(2), rps14, rps15, rps16*, rps18, rps19
	Translation initiation factor	infA
RNA genes	Ribosomal RNA	rrn4.5(2), rrn5(2), rrn16(2), rrn23(2)
	Transfer RNA	trnA-UGC*(2), trnC-GCA, trnD-GUC, trnE-UUC, trnF-GAA, trnfM-CAU, trnG-GCC, trnG-UCC, trnH-GUG, trnI-CAU(2), trnI-GAU*(2), trnK-UUU, trnL-CAA(2), trnL-UAA, trnL-UAG, trnM-CAU, trnN-GUU(2), trnP-UGG, trnQ-UUG, trnR-ACG(2), trnR-UCU, trnS-CGA, trnS-GCU, trnS-GGA, trnS-UGA, trnT-GGU, trnT-UGU, trnV-GAC(2), trnV-UAC, trnW-CCA,trnY-GUA
Other genes		matK, cemA, accD, clpP**
Genes of unknown function	Conserved reading frames	ycf1(2), ycf2(2), ycf15(2)
(2) - Gene containg two repeat units, *- Gene containing one intron, **- Gene containing two intron

## Sheet: Table S4
Table S4 Topology tests for ML trees generated by various plastid datasets and constraint tree with the clade III sister to clade II using whole plastid dataset on RAxML. The log-likelihood and their difference to the best topology with maximum likelihood T1 were shown. The plus sign indicated the topology cannot be reject by the p-value according to related statistical testing. The minus sign in…
Tree	logL	deltaL	bp-RELL		p-KH		p-SH		p-WKH		p-WSH		c-ELW		p-AU
T1	-391068	0	0.432	+	0.49	+	1	+	0.49	+	0.955	+	0.431	+	0.621	+
T2	-391091	22.461	0.141	+	0.148	+	0.425	+	0.148	+	0.298	+	0.137	+	0.137	+
T3	-391068	0.0032589	0.427	+	0.51	+	0.917	+	0.51	+	0.914	+	0.432	+	0.615	+
T4	-391226	157.73	0	-	0.0001	-	0.0001	-	0.0001	-	0.0001	-	5.39e-21	-	1.15e-55	-
T5	-391175	106.29	0	-	0	-	0.0022	-	0	-	0	-	1.45e-21	-	4.2e-50	-

## Sheet: Table S5
Table S5 The difference of log-likelihoods of 156 plastid loci between the two hypothesis T1 and T5.
Loci	T1	T5	ΔlnL
rps16_trnK-UUU	-4401.81	-4421.28	19.467
ycf2	-12521.3	-12539.3	18.003
ycf1	-21385	-21397.8	12.875
rps16_trnQ-UUG	-7532.68	-7540.79	8.111
psbA	-1858.21	-1865.37	7.16
ycf15	-519.716	-526.817	7.101
psbC	-3072.45	-3079.09	6.64
rpl32_trnL-UAG	-2874.37	-2880.98	6.612
ycf3_intron	-2027.82	-2034.34	6.521
rpoC2	-11951.7	-11957.8	6.094
atpE	-998.715	-1004.29	5.578
psaB	-4783.67	-4788.88	5.214
atpE_trnM-CAU	-992.455	-997.24	4.785
trnM-CAU_trnV-UAC	-467.954	-471.987	4.033
psaI_ycf4	-1635.9	-1639.76	3.858
trnF-GAA_trnL-UAA	-1234.93	-1238.59	3.654
petA	-2367.07	-2370.3	3.226
petD	-1301.79	-1304.89	3.099
psaC	-525.361	-528.049	2.688
rpl22	-2685.88	-2688.27	2.385
rbcL	-4053.74	-4056.08	2.336
ndhE_ndhG	-884.079	-886.317	2.238
clpP_intron1	-3190.24	-3192.37	2.13
clpP_intron2	-2313.44	-2315.32	1.883
psbM_trnD-GUC	-5081.39	-5083.26	1.868
trnE-UUC_trnT-GGU	-3474.91	-3476.75	1.837
petB_psbH	-626.2	-628.03	1.83
rps16_intron	-3359.69	-3361.52	1.827
rpoB	-7832.25	-7834.06	1.811
ndhJ_trnF-GAA	-3387	-3388.61	1.613
rpl14_rps8	-901.522	-903.125	1.603
psaJ_trnP-UGG	-1692.47	-1694	1.528
psaA	-4817.72	-4819.17	1.449
petA_psbJ	-4826.92	-4828.3	1.386
psbD_trnT-GGU	-5672.03	-5673.2	1.173
ndhF	-7647.58	-7648.44	0.859
atpB_rbcL	-2772.81	-2773.31	0.505
ndhF_rpl32	-4615.84	-4616.06	0.228
trnN-GUU_ycf1	-631.351	-631.352	0.001
rps15	-899.668	-899.669	0.001
rps12_trnV-GAC	-4036.53	-4036.53	0.001
rpoB_trnC-GCA	-5016.08	-5016.09	0.001
rpl20_rps12	-2535.02	-2535.02	0.001
petB_intron	-2558.59	-2558.59	0.001
petB	-1499.88	-1499.88	0.001
clpP_psbB	-1716.02	-1716.02	0.001
atpH_atpI	-2914.59	-2914.59	0.001
ycf4	-1358.26	-1358.26	0
ycf3	-987.755	-987.755	0
trnV-UAC_intron	-1504.54	-1504.54	0
trnP-UGG_trnW-CCA	-972.966	-972.966	0
trnN-GUU_trnR-ACG	-1783.59	-1783.59	0
trnL-CAA_ycf15	-1061.51	-1061.51	0
trnA-UGC_intron	-1294.38	-1294.38	0
rps8	-1213.51	-1213.51	0
rps7	-717.464	-717.464	0
rps4	-1388.58	-1388.58	0
rps3	-1922.54	-1922.54	0
rps2	-1687.59	-1687.59	0
rps19	-701.273	-701.273	0
rps18	-708.778	-708.778	0
rps16	-799.208	-799.208	0
rps15_ycf1	-2149.97	-2149.97	0
rps14	-719.154	-719.154	0
rps12_intron	-900.946	-900.946	0
rps12	-670.503	-670.503	0
rps11	-1079.63	-1079.63	0
rpoC1_rpoC2	-537.39	-537.39	0
rpoC1	-5124.46	-5124.46	0
rpl36_rps11	-375.852	-375.852	0
rpl36	-249.102	-249.102	0
rpl32	-532.94	-532.94	0
rpl23_trnI-CAU	-304.313	-304.313	0
rpl23	-448.615	-448.615	0
rpl2	-1377.74	-1377.74	0
rpl20	-984.502	-984.502	0
rpl16_rps3	-869.547	-869.547	0
psbZ_trnS-UGA	-1065	-1065	0
psbZ	-392.41	-392.41	0
psbT	-205.092	-205.092	0
psbN	-235.911	-235.911	0
psbM	-222.696	-222.696	0
psbL	-173.608	-173.608	0
psbK_trnQ-UUG	-1266.34	-1266.34	0
psbK	-474.951	-474.951	0
psbJ_psbL	-350.949	-350.949	0
psbJ	-233.99	-233.99	0
psbI_psbK	-554.947	-554.947	0
psbI	-184.879	-184.879	0
psbH_psbN	-198.809	-198.809	0
psbH	-544.978	-544.978	0
psbF	-232.373	-232.373	0
psbE	-498.233	-498.233	0
psbD	-2143.1	-2143.1	0
psbC_trnS-UGA	-750.687	-750.687	0
psbB_psbT	-633.821	-633.821	0
psbB	-3504.37	-3504.37	0
psbA_trnK-UUU	-769.137	-769.137	0
psaJ	-350.501	-350.501	0
psaI	-227.37	-227.37	0
psaB_rps14	-390.03	-390.03	0
psaA_ycf3	-2795.34	-2795.34	0
petN_trnC-GCA	-1603.82	-1603.82	0
petN	-171.035	-171.035	0
petL_psbE	-4932.93	-4932.93	0
petL	-236.61	-236.61	0
petG_trnW-CCA	-483.309	-483.309	0
petG	-208.086	-208.086	0
petD_rpoA	-1027.12	-1027.12	0
petB_petD	-599.896	-599.896	0
ndhK	-1634.14	-1634.14	0
ndhJ_ndhK	-372.401	-372.401	0
ndhH	-2780.2	-2780.2	0
ndhE_psaC	-1145.95	-1145.95	0
ndhE	-764.847	-764.847	0
ndhD	-4023.07	-4023.07	0
ndhB_trnL-CAA	-1195.35	-1195.35	0
ndhB_rps7	-572.806	-572.806	0
ndhB_intron	-1181.76	-1181.76	0
ndhA_intron	-4156.97	-4156.97	0
clpP_rps12	-513.724	-513.724	0
clpP	-1287.5	-1287.5	0
ccsA_trnL-UAG	-434.899	-434.899	0
ccsA	-3046.63	-3046.63	0
atpI_rps2	-702.328	-702.328	0
atpI	-1713.19	-1713.19	0
atpH	-493.359	-493.359	0
atpF_atpH	-1299.01	-1299.01	0
atpF	-1443.37	-1443.37	0
atpA_trnR-UCU	-722.787	-722.787	0
atpA	-3753.72	-3753.72	0
trnI-GAU_intron	-1601.71	-1601.7	-0.001
rpoC2_rps2	-1111.12	-1111.12	-0.001
rpl2_intron	-1129.09	-1129.09	-0.001
rpl16	-1104.72	-1104.72	-0.001
petG_petL	-659.793	-659.792	-0.001
ndhG	-1230.34	-1230.34	-0.001
ndhC	-780.236	-780.235	-0.001
ndhB	-2509.74	-2509.74	-0.001
rpoC1_intron	-2343.73	-2343.7	-0.036
psbZ_trnG-GCC	-1030.75	-1030.68	-0.076
ndhD_psaC	-937.769	-937.672	-0.097
ccsA_ndhD	-1733.55	-1733.18	-0.367
psbA_trnH-GUG	-2479.71	-2479.04	-0.672
petD_intron	-2973.43	-2972.62	-0.81
petN_psbM	-3542.89	-3542	-0.892
rpl14	-1003.14	-1002.22	-0.921
ndhC_trnV-UAC	-4606.8	-4605.75	-1.041
atpB	-3485.29	-3484.05	-1.246
rpl16_intron	-4064.97	-4063.46	-1.507
ndhA	-2922.91	-2921.32	-1.585
trnL-UAA_intron	-1759.23	-1757	-2.228
rpoA	-2812.61	-2810.2	-2.416
rpl14_rpl16	-453.299	-449.778	-3.521
atpF_intron	-2119.6	-2115.95	-3.648
ndhJ	-1127.54	-1123.17	-4.37
